# Supplementary material for: Isotope-encoded spatial biology identifies plaque-age-dependent maturation and synaptic loss in an Alzheimer’s disease mouse model
Source: Nat Commun. 2025 Sep 1;16:8170. doi: 10.1038/s41467-025-63328-y (PMC12402145; doi:10.1038/s41467-025-63328-y)
Supplement: Supplementary file 4 — Source Data [file 41467_2025_63328_MOESM4_ESM.xlsx]

## Sheet: Fig 1H-J
10-Months - Core vs Periphery					18-Months - Core vs Periphery					18-Months - Ctx vs Hipp
Weight	Plaque_ID	Animal_ID	Core_or_Periphery		Weight	Plaque_ID	Animal_ID	Core_or_Periphery		Weight	Animal_ID	Cortex_or_Hipp
6.78303	1	1	1		4.7248	1	1	1		7.72079	1	1
6.92508	2	1	1		7.1667	2	1	1		7.68462	1	1
8.45685	3	1	1		7.1569	3	1	1		7.22595	1	1
7.22425	4	1	1		4.904	4	1	1		8.06642	1	1
7.46484	5	1	1		4.0942	5	1	1		8.08216	1	1
7.51444	6	1	1		4.6898	6	1	1		7.23979	1	0
13.6939	7	2	1		7.1015	7	2	1		7.50464	2	1
14.1116	8	2	1		7.2157	8	2	1		7.41463	2	1
13.1941	9	2	1		6.8735	9	2	1		7.29602	2	1
11.4523	10	3	1		5.5024	10	3	1		6.22315	2	1
11.397	11	3	1		5.3479	11	3	1		6.77434	2	0
12.7396	12	3	1		4.5895	12	3	1		7.04404	2	0
12.8374	13	3	1		3.8867	13	3	1		6.71698	3	1
13.5194	14	3	1		6.0798	14	3	1		7.42452	3	1
13.0262	15	3	1		6.1909	15	3	1		6.74958	3	0
7.26048	1	1	0		5.1358	16	3	1		9.13265	4	1
7.37609	2	1	0		7.1985	17	3	1		7.50073	4	1
8.47711	3	1	0		9.1425	18	4	1		7.77922	4	1
7.36141	4	1	0		7.3719	19	4	1		9.06259	4	1
7.63928	5	1	0		7.1722	20	4	1		8.02009	4	1
7.64244	6	1	0		8.66	21	4	1		7.35697	4	0
14.0387	7	2	0		7.9716	22	4	1
15.0442	8	2	0		4.3107	1	1	0
14.25	9	2	0		5.9939	2	1	0
12.5154	10	3	0		5.6925	3	1	0
12.4546	11	3	0		4.4212	4	1	0
13.9358	12	3	0		3.9499	5	1	0
12.8544	13	3	0		4.1857	6	1	0
13.9957	14	3	0		6.0495	7	2	0
13.9208	15	3	0		6.5957	8	2	0
					6.3862	9	2	0
					5.2065	10	3	0
					4.971	11	3	0
					4.0311	12	3	0
					3.0813	13	3	0
					5.695	14	3	0
					5.4451	15	3	0
					3.5249	16	3	0
					6.9402	17	3	0
					7.1797	18	4	0
					6.9575	19	4	0
					6.531	20	4	0
					6.8184	21	4	0
					7.2056	22	4	0

## Sheet: Fig 2D-E
D			E
Ctx	Hipp		Ctx	Hipp
0.2277307	0.20931015		0.286699351	0.251361766
0.19404569	0.15743363		0.268268522	0.210937596
0.18125483	0.13736643		0.278479597	0.280510018
0.1657212	0.12483409		0.296059984	0.256241815
0.19279507	0.16359508		0.289430857	0.222930429
0.16640415	0.14267659

## Sheet: Fig 2F
Mouse ID	ROI ID	Brain Area	Hyperspectral ratio	Nitrogen Index
6	ROI1	Hippocampal Plaque	0.041419	1.04159
6	ROI2	Hippocampal Plaque	0.0154261	0.768282
6	ROI3	Hippocampal Plaque	0.106374	0.899967
6	ROI4	Cortical Plaque	0.128311	1.0522
6	ROI5	Cortical Plaque	0.304251	1.17396
6	ROI6	Cortical Plaque	0.355684	1.13778
6	ROI7	Cortical Plaque	0.188248	1.1
4	ROI8	Hippocampal Plaque	0.104726	0.97594
4	ROI9	Hippocampal Plaque	0.073875	0.990803
4	ROI10	Cortical Plaque	0.679098	1.06385
4	ROI11	Cortical Plaque	0.188075	0.981382
4	ROI12	Cortical Plaque	0.248125	1.00919
4	ROI13	Hippocampal Plaque	0.14832	1.00369
5	ROI14	Hippocampal Plaque	0.106532	0.936123
5	ROI15	Hippocampal Plaque	0.182933	0.980504
5	ROI16	Cortical Plaque	0.364257	1.09641
5	ROI17	Cortical Plaque	0.459744	1.10314
5	ROI18	Cortical Plaque	0.392659	1.13999
5	ROI19	Cortical Plaque	0.339923	1.09136
5	ROI20	Hippocampal Plaque	0.356556	1.08539
5	ROI21	Hippocampal Plaque	0.371828	1.05618

## Sheet: Fig 4E
	LCO+								LCO-
	551590	864377	905264	957896	1000158	1029779	1029781		551590	864377	905264	957896	1000158	1029779	1029781
Plaque	3.65121	1.93391	3.09989	3.70243	4.00166	3.48974	3.19371		2.13511	1.49383	1.92762	2.17628	1.61807	1.59585	1.47395
10	3.31569	2.6425	3.20998	3.04662	3.16853	2.9861	2.71058		1.17593	1.07467	1.21836	1.21664	1.17128	1.09944	1.10205
20	1.41267	1.54494	1.70954	1.37652	1.32061	1.34938	1.28834		1.01536	1.0128	1.04222	0.99789	1.02642	1.01828	1.05583
30	1	1	1	1	1	1	1		1	1	1	1	1	1	1

## Sheet: Fig 4F
	AB+h+q+					AB+h+q-
	662539	849440	957896	A50#1		662539	849440	957896	A50#1
Plaque	4.10728	3.14208	3.75689	5.03167		2.31211	2.35442	2.12117	2.9715
10	2.32012	1.73056	1.98222	2.31295		1.50691	1.50104	1.33433	1.50342
20	1.14662	1.05408	1.13912	1.04054		1.08796	1.02911	1.0407	1.05764
30	1	1	1	1		1	1	1	1

## Sheet: Fig 4H
	AB+h+q+							AB+h+q-							AB+h-q-
	100156	905263	952884	1006911	1009241	1029779		100156	905263	952884	1006911	1009241	1029779		100156	905263	952884	1006911	1009241	1029779
Plaque	0.824134	0.872334	0.873343	0.862263	0.816465	0.683219		0.916666	0.9264	1.01469	0.973075	1.01848	0.876469		1.02799	1.02553	0.997576	1.0467	1.06224	1.01654
10	0.921721	0.947436	0.974705	0.952276	0.955563	0.889872		0.978309	0.996318	0.979463	1.02017	0.985791	0.97185		1.01239	0.992541	0.994419	1.01929	1.00675	1.02707
20	0.990284	1.00813	1.00124	1.00003	1.00056	0.994046		0.993244	1.00763	0.99937	1.00535	0.989475	0.99168		1.00121	0.989102	0.992337	1.01099	0.999185	1.01095
30	1	1	1	1	1	1		1	1	1	1	1	1		1	1	1	1	1	1

## Sheet: Fig 4I
mouse 1			mouse 2			mouse 3
x	y		x	y		x	y
0.05523217	15454.667		0	3871.222		0.23877347	10868.778
0.00677682	11265.333		0.13457195	5911.111		0.12022365	10442.111
0.03356811	11649.667		2.39455866	2293.778		8.27647448	3582.111
0	8975.222		0.69426202	3630.556		0.35839351	10957.111
0.42659709	8981.889		0	4522.111		0.29208359	9141.556
0.25560785	8136.556		0.22296697	4294.333		0.4402774	5339.667
0.03122723	9338.222		0	4331.556		1.49258395	8629.889
0.0355911	14012.333		0	3838.556		0.46342186	10864.222
1.3328321	3934.889		0.02846498	5000.667		1.99086626	12051.222
0.02994958	10905.667		0.01626594	4234.667		0.23426573	9352.222
0.13964805	13806.889		2.82909825	2732.778		0.27493653	9934
0.04841563	13869.667		0	4674.556		0.60918985	8648.889
0.08826261	11755.667		0	5469.333		0.37768927	8294
0.07052166	11987.222		0.07738667	3563.556		0.27671113	9966.889
0.00828212	11856.111		0.08955328	5068.889		3.66387416	7612.333
0.42759839	11278.889		0	5537.333		0.25732399	8838.667
0	11783.778		0	4649.667		0.30996132	8597.556
0.02144181	10697.444		0	3962.778		2.37734524	9581.778
6.21662206	5305.556		0	4434.556		2.10522593	7391.333
0.01328852	10654.111		0	3878		0.13834946	8738.556
0.03156743	11729.778		0	4318.889		0.17987892	9021.667
0.11356504	9431.222		0.01601502	5575.111		0.12058646	8971.333
0.03311854	9944.778		0	4962.111		0.24880136	9369.444
0.71297265	7008.556		0	4615.778		2.45617403	7217.111
0.02412	13693.889		0.0974066	3359.778		1.8080572	8675.667
0	10141.111		0	3831.222		0.24292335	9859.778
0.33484189	9449.333		0.03259799	5139.111		0.08365562	9482.333
0.03012243	9680.111		0	4073.111		0.40719421	9361.333
0.03145069	10446		0.07408724	4766.889		1.91033353	5492.889
0.09192978	14136		0	4052.889		0.79748199	8899.667
0.0148162	12411		0	4841.556		0.89509041	9586.889
0.93569667	10531.556		0	3764.111		0.19971517	9615.333
2.29861279	7116.222		0	3719.889		2.43722116	6908.556
0.01571676	11002.889		0	4785.444		0.3187313	11612.889
0.67070082	11386		0.1105171	5563.222		1.50037658	4294.889
0.01346165	12799.667		0.21477408	4058.889		0.33159289	10951.222
0.0201715	12032.222		0	3558.333		0.4728713	6656.778
0	11782.667		0	4322.889		0.32428698	10576.333
0.06700794	11451.333		0	4115.778		0.17489162	8590.667
0.00921608	11086.667		0	4651.111		1.54582439	6540.444
0.04530978	13651.667		0	3696.333		0.19144525	8653.222
0	13397.667		0	3530		0.2711757	10169
0.07136435	11999.333		2.72236133	2534		0.17179508	9771
0	11661.889		0	4516.222		0.31319945	7466.778
0.12130798	12899.333		0	3759.667		0.26403248	10348.556
0.36443818	8842.333		0	5102.889		0.1953076	8706.333
0.04287282	14331.778		0.00348785	4461.111		0.22751384	8763.111
0.04192323	12079.222		0	3395.333		0.11965384	10008.333
0.11146115	13260.333		0	3927.333		0.14387922	8503
0.07795439	11555.222		0	6147.444		1.66766742	2699.111
0.13334948	12173.667		1.4580676	6044.444		0.40676796	9945.111
0.02300676	9710.444		0.05233054	5513.889		5.1085481	4725.111
0.07778762	8621.667		0	3438.111		1.3470934	8024.444
0.21403318	14369.556		0	5048.222		0.34497577	10609.222
0.04956626	14465.667		0	4978.333		0.21959284	9178.111
0.01262399	11757.333		0	3586.444		0.97924	8607.222
0.06582091	11691.444		0.38892754	3709.111		0.24927133	10328.111
0.15930882	12239.444		0	3287.111		1.21953364	7269.444
0.19801421	6699.222		0	2890.333		0.34361716	8899.333
0.43186194	7355.889		0	4195.889		0.2956693	10995
0	11398.222		0.1270494	3393.778		0.314522	9954.667
0	13195.444		0	4941		0.18120296	9872.778
0.32258659	10594.444		0.01658999	3434.111		0.63912768	9031.444
0.14408816	10129.778		0	3777.333		0.6897715	9516
0.00996668	12530.778		0.15655171	3895.444		0.58532319	9389.667
0.01885884	10397.667		0	2992.333		0.21056902	10136.333
1.54056775	14485.222		0.10639758	3799.333		0.54004094	9343.444
0.0552859	15734.667		0	3123.222		0.53028712	9920
0	9036		0	4962.556		0.83862437	10300
0.10222521	13421.556		0.3378318	4921.222		0.47099722	8559.333
0	9380.111		0	2724.889		0.51303841	9993.778
0.38190999	13042.444		0.03095697	4061.667		1.58459524	8011
0.21291419	11582.111		0.07293731	4509.222		0.35485504	11157.556
0.01559996	12876.667		0	3849.222		0.745603	10410.111
0.08494656	12050.889		0.43398122	7106.556		0.17925391	7039.222
0.08987184	9946.333		0	4781.556		0.43202576	7311
0.04976044	12593.111		0	2588		1.20755164	8604.333
0.06329697	13620.667		0.31507374	6300		0.7600485	11836.111
0.06992806	12068.333		0.08216948	3172.556		0.44536764	10145.333
0.19981801	9420.333		0.15931726	3321.111		1.06594062	10974.222
0.03964272	13592.556		0	4493.444		0.59739679	8823.111
0.25916728	11991.333		0.17982985	6017.889		6.64963196	6652.222
0.1754414	11765.333		0.1506793	3270.556		0.38212343	12082.889
0.1456087	10741.333		0	3524.556		0.85072316	10174.222
0.00813707	9368.333		0	4191.333		0.62280201	11697.667
0.48722968	5909.222		0	8458.778		0.78600442	9117.556
0.10591081	9360.222		0.04725989	3780		4.78875888	7495.222
0.18781267	12226.444		0.06765943	4233.889		0.67675955	9231.444
0.04296497	10456		0.40036587	4944.444		0.42113215	9036.556
0	7961.778		0	4518.889		0.46298619	8312.556
0	10894.556		3.01546691	3959.222		1.2595332	9206.111
0.04100457	9214.778		0.13096025	4245		1.23068214	10378.556
0.06244107	10766		0.41458553	4258.667		0.74977524	10398
0.96567117	10180.222		0	4712.889		0.92472855	9416.889
0.1497523	9052.667		0.29511123	4500.333		0.23122968	7911.222
1.05843138	10710.778		4.04044186	4585.444		2.94624018	9565.778
0.14767738	8916.778		1.20642423	5137.778		0.3457141	8305.778
			2.4091192	1634.778		0.45208485	9167.222
			0.16484123	6251.222		0.4603414	8992.222
			0.58769185	3089.222		0.3138527	10831
			0	3959.556		2.12250916	8855.444
			0	4840.333		0.63689839	8830.556
			0.02003015	5007.667		0.47033194	10133.222
			0.41011739	5933.444		0.41557436	8277
			0	4560		2.25703384	8424.556
			0	4634		1.88262896	6121.444
			0.82743707	5090.556		0.90806015	10277.111
			0.04407717	5206		1.93444327	6626
			0.3188327	3605.889		0.3096175	7981.556
			0.00773863	5889.444		0.71429792	9183.222
			0	2896.111		2.24978794	8084.222
			0	3510		1.26373543	8430.556
			0.05880828	3025.667		0.44600821	6637.667
			3.89334273	1649		1.09570085	5929.889
			0.36150053	4641.778		1.04728789	9650.111
			0.04525602	3587.556		0.47472123	10692.778
			0	3741.889		1.52868755	8760.333
			0.02234992	3765.778		0.46993089	10652.556
			0	4614.444		0.76163086	8553.778
			0.10657188	4189.889		0.52967642	9951.889
			0.02395236	4211.556		0.60362369	7530
			0.04815065	4056.222		0.6285835	9571.444
			0	3880		0.85841575	10277.111
			0	4439.667		0.64184764	8237.222
			0	3304.556		0.52103506	11253.111
			0.07680938	4057.889		2.47667102	4898.556
			0.57318597	3046.111		0.82213899	9546.889
			0.01213304	3270.111		1.06743412	6149.778
			0.01788179	3173.778		0.39111678	9535
			0.07991951	3859.111		1.77731182	7537.333
			0.65213997	5730.111		0.80078485	8189.444
			0.6768792	5509		0.58303249	10123.333
			0.13173253	4741.556		2.38234435	4582.778
			0.03264056	3515.333		0.2494955	9861.444
			0.13008001	4121.667		1.75121944	10812.111
			0.38714015	4000		0.99010452	10301
			0.02938614	4736.222		0.86766328	10764.778
			0	4889.556		0.59538342	8943
			0	4770.333		5.27785317	4300.556
			0.07791174	5982.667		0.96356587	5230.333
			0.02522084	4130		0.70855824	6219.333
			0.03567466	5754.111		0.51105284	13276.333
			0.1335767	3972.667		0.46828453	11958.111
			0.04986881	3884		0.22007093	6465.889
			0	5971.778		1.59297161	6548.778
			0	4055.111		0.27433825	7573.889
			0	5169.667		0.66841935	7823.111
			0.06375745	4491.222		2.37641679	9423
			0.14906978	4519.444		4.00287167	6996.333
			0.01414616	4236.444		0.07755629	6384.556
			0	4786.444		0.72997136	12489
			0.07000651	5351.889		1.21044813	6925.444
						1.2164326	7123.667
						5.31562111	8040.778
						0.66056447	8224
						1.32522156	9118.333
						1.10991697	9264.556
						0.72863886	9311.111
						0.72940266	9225.667
						0.87714559	6671.667
						1.54175354	9666.222
						8.56712333	4309.556
						0.99576586	6277.667
						0.28917982	8113
						0.48571072	5543.444
						0.58456425	5160.778
						1.32899745	5677.667
						0.48548357	7984.222
						4.67073885	3652.444
						1.46908443	6053.333

## Sheet: Fig S12
A
	AB+h+q+									AB+h+q-									AB+h-q-
9	46.0012	50		78.5247	33.3333	23.8123	43.5698	50.5855		14.0951	44.8444		0	66.6667	76.1877	56.4302	48.952		39.9037	5.15559		21.4753	0	0	0	0.462539
14	55.3084	25.5176	55.9149	55.3723	51.239					34.5051	44.0633	14.0558	17.2912	18.4423					10.1865	30.4192	30.0293	27.3364	30.3187
18	28.9135	63.829	41.3847	27.376	31.6864	50.5535				33.4365	5.91861	23.6563	35.9397	15.0682	29.8784				37.65	30.2524	34.9591	36.6843	53.2453	19.5681
B
	AB+h+q+									AB+h+q-									AB+h-q-
9	112.486	345.208		118.808	481.948	114.593	105.877	624.975		31.251	45.3655			88.1118	57.6538	57.9394	144.503		202.109	10.431		51.581				19.575
14	517.437	202.949	1153.65	859.151	1042.99					162.715	116.179	174.06	152.036	148.11					45.0187	88.9559	70.0627	64.989	96.1313
18	917.624	846.534	352.8	969.719	536.04	569.652				216.58	132.741	216.55	686.075	211.115	375.405				83.3533	55.2724	49.7567	66.0102	56.6439	47.6682
C
	AB+h+q+									AB+h+q-									AB+h-q-
9	26.6667	50		66.6667	33.3333	16.6667	40	25		35	33.3333		0	66.6667	83.3333	60	69.4444		38.3333	16.6667		33.3333	0	0	0	5.55556
14	22.9355	14.0977	33.648	11.1452	10.6275					39.763	45.3008	14.1641	19.7361	26.1021					37.3015	40.6015	52.1879	69.1188	63.2704
18	7.63828	12.3729	12.637	4.81866	5.61289	13.107				17.1051	9.21011	14.2949	9.75324	6.85017	21.879				75.2566	78.417	73.068	85.4281	87.5369	65.014
D
	AB+h+q+									AB+h+q-									AB+h-q-
9	0.92829	0.31508		0.77629	0.17053	0.28761	0.3749	0.79314		2.17807	0.71263			1.03222	1.26422	0.93787	1.46013		0.92311	0.35632		0.733				0.19102
14	2.08403	1.74809	3.41912	3.93289	2.39689					4.1781	4.65013	4.63208	6.91507	6.16219					4.22915	4.84732	25.536	25.1023	15.4764
18	5.51312	5.29349	12.7087	4.22257	4.99691	9.20386				12.8166	3.86643	15.6598	9.33676	6.02121	16.5981				64.9321	38.7246	72.6365	86.3885	77.625	42.5824
E
	AB+h+q+									AB+h+q-									AB+h-q-
9	0.00979215	0.0108768		0.00914408	0.0082189	0.00329585	0.00343491	0.0431842		0.00680668	0.0032329		0	0.00961173	0.00722776	0.00628308	0.018367		0.0135058	0.00037167		0.00378086	0	0	0	0.00037393
14	0.110603	0.0277617	0.458107	0.344519	0.245831					0.0658402	0.0475255	0.0918174	0.10728	0.0906658					0.0210239	0.0295744	0.140787	0.16344	0.153327
18	0.257243	0.529552	0.491146	0.337042	0.277144	0.526197				0.325147	0.0657811	0.26036	0.598196	0.122683	0.304213				0.39261	0.397166	0.343875	0.609361	0.44077	0.200136
